# Supplementary material for: Evolutionary pattern of karyotypes and meiosis in pholcid spiders (Araneae: Pholcidae): implications for reconstructing chromosome evolution of araneomorph spiders
Source: BMC Ecol Evol. 2021 May 3;21:75. doi: 10.1186/s12862-021-01750-8 (PMC8091558; doi:10.1186/s12862-021-01750-8)
Supplement: Supplementary file 1 — Additional file 1: Table S1. Species under study, male karyotype data (including standard deviation). Abbreviations: EX = product of event X (X = number of event), phase = phase of mitotic/meiotic division used to obtain data on chromosome morphology (m mit = mitotic metaphase, m I = metaphase I, m II = metaphase II), plates = number of chromosome plates evaluated, parameters = parameters used to describe chromosome morphology [CI = centromeric index, RCL = relative chromosome length (% of TCL)]. Chromosome morphology is indicated by background colour of a box (pink: metacentric, brown: submetacentric, dark blue: subtelocentric, light blue: acrocentric, red: unknown). [file 12862_2021_1750_MOESM1_ESM.xls]

## Sheet: S1
taxon	phase	plates	parameters	chromosome pairs															sex chromosomes
Arteminae				1	2	3	4	5	6	7	8	9	10	11	12	13	14	15	X or X1	X2	Y
Artema atlanta	m II	5	RCL	7.91±0.41	7.67±0.33	7.14±0.25	6.82±0.29	6.63±0.37	6.37±0.40	5.86±0.19	5.54±0.36	4.97±0.24	4.77±0.30	4.52±0.22	4.23±0.46	3.89±0.38	3.65±0.22	3.53±0.27	8.64±0.34	6.58±0.39	1.28±0.16
			CI	1.78±0.23(E1)	1.52±0.31	1.64±0.19	1.51±0.37	1.46±0.41	1.81±0.13	1.36±0.25	1.27±0.19	2.19±0.28(E2)	1.37±0.36	1.59±0.36	2.36±0.30 (E3)	1.63±0.24	1.37±0.39	1.23±0.24	1.28±0.19	3.59±0.28	1.14±0.34
Artema nephilit	m II	4	RCL	7.96±0.41	7.64±0.33	7.08±0.24	6.45±0.31	6.14±0.17	5.98±0.19	5.83±0.29	5.68±0.21	5.45±0.20	4.81±0.26	4.44±0.24	4.23±0.33	4.09±0.25	3.74±0.19	3.60±0.22	9.56±0.18	6.06±0.30	1.22±0.29
			CI	1.52±0.27	1.93±0.36(E1)	1.30±0.20	1.03±0.33	1.04±0.24	1.09±0.41	1.27±0.26	1.94±0.35	1.23±0.24	1.83±0.18 (E2)	1.97±0.21	2.96±0.29 (E3)	3.23±0.21 (E4)	1.55±0.47	8.45±0.51	1.64±0.36	1.35±0.27	?
Chisosa diluta	m II	5	RCL	16.74±0.37	14.30±041	13.19±0.29	12.22±0.37	11.71±0.27	10.52±0.19										21.21±0.24
			CI	1.11±0.23	1.13±0.34	1.06±0.027	1.16±0.19	1.14±0.32	1.18±0.43										1.02±0.28
Holocneminus sp. (Phi 9)	m mit	5	RCL	15.05±0.42	13.62±0.20	13.18±0.19	12.49±0.41	11.95±0.36	11.40±0.29	10.89±0.34									11.41±0.29
			CI	1.07±0.19	1.39±0.32	3.25±0.28(E5)	1.71±0.30	1.11±0.20	1.16±0.19	1.19±0.34									1.14±0.28
Physocyclus dugesi	m II	5	RCL	14.07±0.39	13.31±0.19	12.31±0.12	11.69±0.11	11.05±0.12	10.62±0.12	9.50±0.33									17.44±0.49
			CI	1.1±0.29	3.76±0.24(E6)	1.59±0.51	1.42±0.43	2.16±0.22(E7)	3.24±0.30(E8)	3.38±0.28									1.14±0.21
Wugigarra sp.	m II	5	RCL	15.55±0.84	14.36±0.38	13.34±0.45	12.33±0.62	11.63±0.28	10.57±0.49	7.99±0.77									10.38±0.21		3.60±0.11
			CI	1.11±031	1.21±0.14	1.12±0.07	1.25±0.15	1.34±0.14	1.48±0.27	4.16±0.25									1.20±0.47		1.23±0.43
Modisiminae				1	2	3	4	5	6	7	8	9	10	11	12	13	14	15	X
Anopsicus sp. (cf. iviei)	m II	4	RCL	12.77±0.44	12.46±0.33	11.48±0.31	10.66±0.20	10.51±0.26	9.77±0.26	9.33±0.11	8.25±0.25								14.76±0.51
			CI	1.62±0.28	1.32±0.22	2.38±0.42(E13)	1.27±0.29	1.84±0.10(E14)	1.30±0.21	1.35±0.18	1.25±0.23								1.15±0.20
Modisimus cf. elongatus	m II	5	RCL	13.80±0.53	11.99±0.21	11.23±0.13	10.65±0.20	9.81±0.09	9.24±0.16	8.67±0.14	7.72±0.0.23								16.93±0.28
			CI	1.96±0.12	1.62±0.38	1.94±0.27(E15)	1.29±0.14	1.26±0.23	2.11±0.10(E16)	1.38±0.18	1.28±0.11								1.34±0.10
Psilochorus californiae	m mit	3	RCL	12.16±0.25	11.37±0.30	11.07±0.21	10.59±0.37	10.22±0.26	9.89±0.18	9.61±0.27	8.98±0.17								16.11±0.27
			CI	1.14±0.20	1.78±0.34(E9)	1.24±0.41	1.18±0.63	3.48±0.29(E10)	1.38±0.71	1.88±0.20(E11)	1.56±0.19								1.01±0.56
Psilochorus pallidulus	m II	5	RCL	13.46±0.27	11.85±0.17	11.54±0.13	10.49±0.18	9.96±0.18	9.41±0.08	8.09±0.29	6.29±0.18								18.92±0.34
			CI	1.23±0.25	1.40±0.16	1.33±0.32	1.12±0.47	1.13±0.19	1.23±0.27	1.19±0.39	1.12±0.47								1.15±0.38
Psilochorus simoni	m II	5	RCL	13.65±0.25	12.88±0.18	10.68±0.16	10.19±0.03	9.20±0.15	8.53±0.63	8.14±0.36	5.64±0.09								21.1±0.45
			CI	1.81±0.09	1.28±0.24	1.54±0.31	1.40±0.09	2.20±0.17(E12)	1.27±0.13	1.23±0.38	1.27±0.21								1.20±0.37
Ninetinae				1	2	3	4	5	6	7	8	9	10	11	12	13	14	15	X1	X2	Y
Pholcophora americana	m II	5	RCL	8.56±0.19	8.15±0.17	7.81±0.23	7.56±0.41	7.01±0.27	6.97±0.15	6.55±0.21	5.97±0.35	5.77±0.46	5.51±0.33	5.22±0.45	3.45±0.26	3.31±0.06			9.13±0.23	8.06±0.25	2.09±0.07
			CI	1.22±0.11	2.09±0.08(E17)	1.36±0.18	1.29±0.31	1.17±0.09	1.48±0.21	1.62±0.19	1.58±0.11	1.61±0.48	1.38±0.41	1.32±0.33	1.44±0.07	1.47±0.33			1.57±0.42	1.41±0.35	1.28±0.26
Pholcinae				1	2	3	4	5	6	7	8	9	10	11	12	13	14	15	X or X1	X2	Y
Aetana kinabalu	m II	3	RCL	10.60±0.27	10.34±0.38	9.32±0.29	9.13±0.17	8.11±0.31	8.06±0.27	7.87±0.31	7.63±0.48	7.28±0.52	3.34±0.37						8.74±0.26	8.01±0.23	1.57±0.21
			CI	1.12±0.14	1.13±0.21	1.20±0.11	1.12±0.31	1.00±0.15	1.04±0.28	1.02±0.19	1.09±0.31	1.08±0.16	7.12±0.38						1.89±0.19	1.36±0.28	?
Belisana sabah	m II	5	RCL	13.15±.026	10.97±0.34	9.29±0.47	8.73±0.29	8.37±0.17	8.07±0.51	7.60±0.15	7.24±0.22	6.83±0.18	6.26±0.27	5.05±0.11					8.89±0.28
			CI	1.05±0.29	1.05±0.32	2.36±0.26 (E31)	1.14±0.27	1.11±0.20	1.12±0.42	1.05±0.17	1.07±0.23	1.13±0.34	1.10±0.44	1.61±0.39					1.07±0.16
Cantikus sabah	m II	5	RCL	17.51±0.40	16.17±0.50	14.07±0.21	13.92±0.23	12.29±0.31	10.92±0.12										15.08±0.27
			CI	1.05±0.29	1.13±0.32	1.14±0.18	1.11±0.27	1.09±0.36	1.16±0.41										1.06±0.23
Leptopholcus guineensis	m II	4	RCL	13.86±0.30	13.24±0.24	12.54±0.40	8.08±0.15	7.77±0.33	7.06±0.25	7.02±0.36									16.30±0.21	5.85±0.15	8.06±0.05
			CI	1.13±0.33	1.87±0.24	1.80±0.44	1.11±0.36	1.90±0.20	1.48±0.34	1.28±0.16									1.08±0.44	1.90±0.20	1.71±0.08
Micropholcus fauroti	m II	5	RCL	22.54±0.28	21.22±0.31	19.66±0.27	18.41±0.25												18.15±0.67
			CI	1.10±0.42	1.07±0.21	1.15±0.18	1.06±0.34												1.07±0.58
Muruta tambunan	m II	3	CI																1.08±0.43	1.82±0.23	?
Nipisa deelemanae	m II	5	CI																1.05±0.51	1.13±0.28	?
Pholcus bamboutos	m I	3	CI																1.06±0.01	1.63±0.11	1.23±0.03
Pholcus kindia	m II	4	RCL	9.32±0.12	8.74±0.23	7.62±0.15	7.42±0.26	7.00±0.17	6.44±0.19	6.19±0.27	5.42±0.17	5.10±0.13	4.53±0.19						17.12±0.18	3.40±0.13	11.72±0.17
			CI	1.85±0.21	1.17±0.16	1.26±0.13	1.32±0.26	1.14±0.17	3.76±0.34 (E41)	1.37±0.32	1.31±0.26	1.18±0.34	1.27±0.42						1.17±0.24	1.46±0.33	1.15±0.19
Pholcus opilionoides	m II	4	RCL	10.57±0.18	8.31±0.10	7.74±0.49	7.38±0.38	6.77±0.07	6.68±0.20	6.32±0.20	6.17±0.20	5.85±0.12	5.66±0.10	5.41±0.32					12.82±0.21	5.53±0.06	4.77±0.12
			CI	1.51±0.24	1.90±0.31	2.10±0.18	1.81±0.16	2.50±0.25	2.68±0.016	1.26±0.37	1.66±0.29	1.15±0.12	1.25±0.14	1.28±0.23					1.08±0.26	8.84±0.32	1.57±0.21
Pholcus pagbilao	m II	5	RCL	10.70±0.12	9.57±0.09	8.99±0.19	8.20±0.24	7.77±0.17	7.46±0.15	7.17±0.13	6.53±0.18	5.81±0.16	4.84±0.027						12.84±0.14	2.74±0.11	7.10±0.17
			CI	1.28±0.36	1.06±0.19	1.15±0.34	1.05±0.25	2.34±0.12	1.21±0.16	2.26±0.20	1.40±0.13	1.55±0.23	1.88±0.18						1.06±0.05	9.56±0.17	1.76±0.24
Pholcus phalangioides	m II	5	RCL	9.11±0.12	8.91±007	8.15±0.21	7.95±0.23	7.03±0.15	6.72±0.19	6.10±0.26	5.63±0.11	5.41±0.06	5.33±0.24	4.26±0.33					13.11±0.26	6.31±.046	5.65±0.17
			CI	1.32±0.21	1.34±0.26	1.17±0.13	1.47±0.21	1.23±0.14	1.19±0.36	1.67±0.11(E34)	1.27±0.35	1.23±0.18	2.47±0.13(E35)	1.36±0.19					1.29±0.31	2.85±0.37(E36)	1.44±0.24
Pholcus sp.	m II	3	RCL	10.29±0.28	8.65±0.23	8.26±0.42	7.97±0.36	7.76±0.28	6.10±0.20	5.99±0.39	5.84±0.43	5.30±0.37	4.82±0.40	4.36±0.25					14.37±0.24	5.82±0.13	5.09±0.15
			CI	1.36±0.26	1.47±0.34	1.28±0.41	8.24±0.33(E37)	1.46±0.18	1.21±0.33	1.93±0.20(E34)	1.26±0.15	1.74±0.37(E35)	1.64±0.24	1.85±0.18					1.04±0.033	3.46±0.27(E38)	1.20±0.39
Quamtana filmeri	m II	3	RCL	12.07±0.32	11.90±0.38	11.47±0.51	10.49±0.43	9.97±0.36	9.81±0.29	9.52±0.40									9.24±0.43	8.34±0.29	7.23±0.41
			CI	1.10±0.29	1.58±0.32	4.97±0.41(E32)	2.48±0.30	5.05±1.39(E33)	1.24±0.61	1.32±0.42									1.34±0.36	3.15±0.41	1.17±0.29
Quamtana hectori	m II	3	RCL	11.09±0.41	10.68±0.54	9.97±0.26	8.64±0.37	7.86±0.33	7.63±0.43	6.52±0.40	6.28±0.29	6.09±0.37	5.67±0.32						9.01±0.23	5.45±0.16	5.11±0.36
			CI	1.14±0.29	1.18±0.35	1.19±0.47	1.27±0.51	1.31±0.16	1.66±0.24	1.45±0.26	1.28±0.13	1.31±0.36	1.15±0.42						1.22±0.026	8.97±0.39	1.35±0.19
Spermophora senoculata	m II	5	RCL	11.028±0.29	9.38±0.31	8.02±0.21	7.09±0.18	6.95±0.13	6.62±0.27	6.13±0.21	6.02±0.11	5.84±0.29	5.62±0.31	5.26±0.17					8.06±0.05	7.13±0.11	3.09±0.16
			CI	1.22±0.28	1.11±0.08	1.41±0.12	1.36±0.31	1.22±0.09	1.59±0.12	1.36±0.14	1.16±0.11	1.22±0.41	1.75±0.29	1.17±0.47					1.24±0.17	1.36±0.24	1.43±0.36
Smeringopinae				1	2	3	4	5	6	7	8	9	10	11	12	13	14	15	X or X1	X2	X3
Crossopriza lyoni	m II	4	RCL	14.15±0.18	9.29±0.48	7.62±0.05	7.41±0.01	7.18±0.04	6.88±0.05	6.57±0.03	6.38±0.04	6.00±0.04	5.56±0.05	4.79±0.06					18.15±0.12
			CI	1.02±0.23	2.15±0.45(E24)	1.05±0.51	1.03±0.36	1.13±0.51	1.07±0.38	1.04±0.44	1.06±0.45	1.05±0.37	1.11±0.28	1.72±0.41					1.03±0.33
Crossopriza sp.	m II	3	RCL	11.45±0.39	11.06±0.46	10.14±0.23	8.87±0.52	7.70±0.41	7.48±0.30	7.11±0.24	6.91±0.33	6.73±0.17	6.31±0.38	5.81±0.25					10.40±0.31
			CI	1.96±0.21	1.10±0.34	1.92±0.46(E24)	1.22±0.33	1.29±0.50	1.34±0.61	1.24±0.39	2.02±0.40	1.19±0.23	1.78±0.14	1.47±0.34					1.21±0.47
Holocnemus caudatus	m II	5	RCL	15.09±0.09	11.19±0.17	8.94±0.17	8.11±0.12	7.95±0.21	7.21±0.29	6.84±0.08	6.71±0.41	6.59±0.26	6.01±0.23	5.94±0.10					9.01±0.28
			CI	1.23±0.19	2.69±0.11(E24)	1.09±0.26	2.09±0.21(E26)	1.39±0.17	1.36±0.19	1.25±0.24	1.39±0.07	2.29±0.47	1.44±0.36	1.38±0.21					1.29±0.31
Holocnemus hispanicus	m II	5	RCL	11.78±0.24	9.78±0.32	8.54±0.37	8.12±0.21	7.67±0.42	7.53±0.33	6.84±0.46	6.63±0.29	6.31±0.47	6.14±0.24	5.58±0.18					14.74±0.43
			CI	1.24±0.34	1.93±0.41(E24)	1.87±0.21	1.92±0.36(E25)	1.22±0.34	1.27±0.41	1.25±0.36	1.16±0.052	1.14±0.17	1.11±0.32	3.28±0.19					1.23±0.36
Holocnemus pluchei	m II	5	RCL	11.26±0.35	9.34±0.19	7.75±0.16	6.97±0.34	6.78±0.13	6.71±0.22	6.41±0.10	6.36±0.37	6.21±0.19	6.09±0.13	5.85±0.11	5.32±0.23	4.79±0.47			10.78±0.14
			CI	1.58±0.19	3.45.±0.11(E22)	1.35±0.17	1.32±0.11	1.71±0.23	1.18±0.33	1.72±0.29	1.97±0.15	2.81±0.24(E23)		1.36±009	1.19±0.31	1.21±0.26			1.17±0.13
Hoplopholcus cecconii	m II	4	RCL	8.28±0.15	7.2±0.41	7.08±0.23	6.64±0.20	6.31±0.36	6.24±0.27	6.14±0.43	6.09±0.25	5.93±0.40	5.85±0.40	5.53±0.13	5.47±0.47	5.30±0.28			11.48±0.20	6.46±0.43
			CI	1.32±0.30	1.28±0.23	1.35±0.19	1.18±0.21	1.20±0.30	1.79±0.47	1.36±0.28	1.23±0.20	1.29±0.31	1.37±0.38	1.19±0.023	1.23±0.37	1.21±0.42			1.23±0.25	3.67±0.26(E18)
Hoplopholcus forskali	m II	2	RCL	8.32±0.33	7.42±0.21	6.71±0.13	6.42±0.20	6.31±0.09	6.23±0.16	5.82±0.14	5.63±0.23	5.55±0.28	5.36±0.16	5.17±0.14	5.03±0.08	3.89±0.11			15.11±0.19	7.37±0.17
			CI	1.34±0.37	1.46±0.23	1.42±0.44	1.13±0.19	1.38±0.27	1.47±0.22	1.15±0.19	1.24±0.36	1.17±0.31	1.12±0.27	3.17±0.16(E21)	1.23±0.20	1.30±0.40			1.20±0.19	3.10±0.20(E18)
Hoplopholcus labyrinthi	m II	1	RCL	8.27	7.28	7.09	6.86	6.83	6.76	6.65	6.01	5.73	5.45	5.08	4.91	4.8			12.89	5.12
			CI	1.18	1.33	1.43	1.25	1.85	3.39(E19)	1.16	1.3	1.93(E20)	1.04	1.15	1.38	1.26			1.43	3.98(E18)
Smeringopus atomarius	m II	2	RCL	9.92±0.27	8.90±0.19	7.41±0.31	6.58±0.23	6.36±0.33	6.20±0.18	6.17±0.24	5.77±0.32	5.48±0.29	5.32±0.18	4.48±0.20	4.13±0.014	3.46±0.23			14.31±0.20	5.50±0.16
			CI	1.19±0.20	1.21±0.29	1.81±0.12(E27)	1.27±0.25	1.24±0.31	1.18±0.25	1.37±0.34	1.22±0.30	1.45±0.25	1.49±0.13	1.37±0.28	1.38±0.17	9.36±0.48			1.33±0.26	2.44±0.19
Smeringopus cylindrogaster	m II	3	RCL	10.30±0.37	8.42±0.23	7.65±0.25	7.32±0.19	7.16±0.30	6.80±0.47	6.52±0.37	6.42±0.46	6.08±0.21	6.01±0.32	5.82±0.26	5.52±0.14				9.23±0.23	6.34±0.27
			CI	1.20±0.35	1.29±0.38	1.33±0.19	1.19±0.33	1.93±0.37(E27)	1.64±0.25	1.40±0.32	1.24±0.12	1.23±0.19	1.31±0.19	1.20±0.19	9.85±0.41				1.20±0.36	8.56±0.14
Smeringopus ndumo	m II	4	RCL	8.04±0.18	7.28±0.26	7.08±0.37	7.04±0.22	6.60±0.34	6.33±0.18	6.02±0.29	5.95±0.19	5.83±0.20	5.60±0.30	5.52±0.16	5.42±0.03	5.20±0.14			11.86±0.13	6.11±0.22
			CI	1.10±0.02	1.06±0.08	1.09±0.12	1.83±0.18(E27)	1.27±0.15	1.23±0.11	1.15±0.06	1.19±0.07	1.64±0.21	1.20±0.09	1.82±0.12(E28)	1.19±0.08	1.37±0.02			1.17±0.09	1.61±0.06
Smeringopus pallidus	m II	5	RCL	8.29±0.23	8.11±0.09	7.95±0.23	6.98±0.12	6.72±0.31	6.26±0.16	6.06±0.14	5.97±0.21	5.81±0.14	5.61±0.16	5.11±0.45	4.98±0.23	4.75±0.12			6.87±0.19	5.97±0.12	4.32±0.21
			CI	1.35±0.41	1.27±0.19	1.37±0.28	1.11±0.35	2.26±0.11(E27)	1.19±0.07	1.38±0.35	1.25±0.28	1.96±0.21	1.19±0.23	1.46±0.19	2.21±0.12	1.36±0.07			1.32±0.19	1.41±0.27	1.29±0.18
Smeringopus peregrinus	m II	1	RCL	8.91	8.52	7.63	7.51	6.92	6.75	6.52	6.41	5.98	5.73	5.21	5.13	4.86			7.92	6.23
			CI	1.91	1.33	1.19	2.03(E27)	1.43	1.86	1.17	1.53	1.42	1.64	1.54	3.67(E29)	1.46			1.26	6.12.
Smeringopus similis	m II	3	RCL	8.14±0.36	7.59±0.22	7.24±0.41	6.99±0.35	6.90±0.31	6.80±0.46	6.75±0.20	6.53±0.19	6.20±0.33	6.01±0.20	5.87±0.17	5.27±0.27	5.04±0.37			8.43±0.35	6.07±0.17
			CI	1.12±0.36	1.08±0.42	1.78±0.36(E27)	1.06±0.34	1.11±0.27	1.09±0.19	1.13±0.48	1.12±0.31	1.10±0.44	1.15±0.29	1.20±0.45	3.24±0.60(E29)	1.88±0.34			1.17±0.28	1.06±0.39
Smeringopus. sp.	m II	2	RCL	8.24±0.28	7.65±0.33	7.20±0.36	7.06±0.41	6.87±0.29	6.56±0.18	6.33±0.23	6.26±0.38	6.01±0.43	5.73±0.51	5.63±0.21	5.61±0.33	4.60±0.19			9.90±0.26	6.02±0.23
			CI	1.98±0.33	1.78±0.19(E27)	1.21±0.32	1.30±0.41	1.28±0.28	1.28±0.28	1.58±0.23	1.53±030	1.36±0.17	7.36±0.25(E30)	1.33±0.29	1.31±0.32	1.10±0.27			1.12±0.16	8.19±0.52
Stygopholcus skotophilus	m II	5	RCL	11.57±0.38	10.84±0.42	8.56±0.36	8.13±0.17	7.82±0.23	7.59±0.41	7.33±0.20	7.09±0.38	6.80±0.29	6.56±0.18	4.62±0.33					12.70±0.18
			CI	1.52±0.31	1.87±0.29(E24)	1.76±0.22	1.24±0.11	1.21±0.20	1.37±0.19	1.91±0.17	1.36±0.20	1.40±0.17	1.60±0.17	3.45±0.33					1.13±0.24
